# Supplementary material for: Activity Based High-Throughput Screening for Novel O-GlcNAc Transferase Substrates Using a Dynamic Peptide Microarray
Source: PLoS One. 2016 Mar 9;11(3):e0151085. doi: 10.1371/journal.pone.0151085 (PMC4784888; doi:10.1371/journal.pone.0151085)
Supplement: S1 Appendix — (XLSX) [file pone.0151085.s001.xlsx]

## Sheet: 87012 Array Layout
Kinase substrates peptide microarray
Row	Col	Peptide ID	Sequence	UniprotAccession	Description
1	1	pEGFR_671_683	RHIVRKR(pT)LRRLL	P00533	Epidermal growth factor receptor precursor (EC 2.7.10.1) (Receptortyrosine-protein kinase ErbB-1).
1	2	ABL1_729_740	TEWRSVTLPRDL	P00519	Proto-oncogene tyrosine-protein kinase ABL1 (EC 2.7.10.2) (p150) (c-ABL) (Abelson murine leukemia viral oncogene homolog 1).
1	3	ACM1_421_433	CNKAFRDTFRLLL	P11229	Muscarinic acetylcholine receptor M1.
1	4	ACM1_444_456	KIPKRPGSVHRTP	P11229	Muscarinic acetylcholine receptor M1.
1	5	ACM4_456_468	CNATFKKTFRHLL	P08173	Muscarinic acetylcholine receptor M4.
1	6	ACM5_494_506	CYALCNRTFRKTF	P08912	Muscarinic acetylcholine receptor M5.
1	7	ACM5_498_510	CNRTFRKTFKMLL	P08912	Muscarinic acetylcholine receptor M5.
1	8	ADDB_696_708	GSPSKSPSKKKKK	P35612	Beta-adducin (Erythrocyte adducin subunit beta)
1	9	ADDB_706_718	KKKFRTPSFLKKS	P35612	Beta-adducin (Erythrocyte adducin subunit beta)
1	10	ADRB2_338_350	ELLCLRRSSLKAY	P07550	Beta-2 adrenergic receptor (Beta-2 adrenoceptor) (Beta-2adrenoreceptor).
1	11	AKT1_301_313	KDGATMKTFCGTP	P31749	RAC-alpha serine/threonine-protein kinase (EC 2.7.11.1) (RAC-PK-alpha)(Protein kinase B) (PKB) (C-AKT).
1	12	pKPCB_626_639	AENFDRFF(pT)RHPPV	P05771-2	Protein kinase C beta type (EC 2.7.11.13) (PKC-beta) (PKC-B).
2	1	ANXA1_209_221	AGERRKGTDVNVF	P04083	Annexin A1 (Annexin-1) (Annexin I) (Lipocortin I) (Calpactin II)(Chromobindin-9) (p35) (Phospholipase A2 inhibitory protein).
2	2	ANXA2_17_29	HSTPPSAYGSVKA	P07355	Annexin A2 (Annexin-2) (Annexin II) (Lipocortin II) (Calpactin I heavychain) (Chromobindin-8) (p36) (Protein I) (Placental anticoagulantprotein IV) (PAP-IV).
2	3	ATF2_47_59	VADQTPTPTRFLK	P15336	Cyclic AMP-dependent transcription factor ATF-2 (Activatingtranscription factor 2) (cAMP response element-binding protein CRE-BP1) (HB16).
2	4	BCKD_45_57	ERSKTVTSFYNQS	O14874	[3-methyl-2-oxobutanoate dehydrogenase [lipoamide]] kinase,mitochondrial precursor (EC 2.7.11.4) (Branched-chain alpha-ketoaciddehydrogenase kinase) (BCKDHKIN) (BCKD-kinase).
2	5	CAC1C_1974_1986	ASLGRRASFHLEC	Q13936	Voltage-dependent L-type calcium channel subunit alpha-1C (Voltage-gated calcium channel subunit alpha Cav1.2) (Calcium channel, L type,alpha-1 polypeptide, isoform 1, cardiac muscle).
2	6	CA2D1_494_506	LEDIKRLTPRFTL	P54289	Voltage-dependent calcium channel subunit alpha-2/delta-1 precursor(Voltage-gated calcium channel subunit alpha-2/delta-1) [Contains:Voltage-dependent calcium channel subunit alpha-2-1; Voltage-dependentcalcium channel subunit delta-1].
2	7	CALD1_752_764	KTPDGNKSPAPKP	Q05682	Caldesmon (CDM).
2	8	CALD1_746_758	INEWLTKTPDGNK	Q05682	Caldesmon (CDM).
2	9	CBL_693_705	EGEEDTEYMTPSS	P22681	E3 ubiquitin-protein ligase CBL (EC 6.3.2.-) (Signal transductionprotein CBL) (Proto-oncogene c-CBL) (Casitas B-lineage lymphoma proto-oncogene) (RING finger protein 55).
2	10	CDC2_154_169	GIPIRVYTHEVVTLWY	P06493	Cell division control protein 2 homolog (EC 2.7.11.22) (EC 2.7.11.23)(p34 protein kinase) (Cyclin-dependent kinase 1) (CDK1).
2	11	CDK7_163_175	GSPNRAYTHQVVT	P50613	Cell division protein kinase 7 (EC 2.7.11.22) (EC 2.7.11.23) (CDK-activating kinase) (CAK) (TFIIH basal transcription factor complexkinase subunit) (39 kDa protein kinase) (P39 Mo15) (STK1) (CAK1).
2	12	CENPA_1_14	MGPRRRSRKPEAPR	P49450	Histone H3-like centromeric protein A (Centromere protein A) (CENP-A)(Centromere autoantigen A).
3	1	CENPC_725_737	HHKLVLPSNTPNV	Q03188	Centromere protein C 1 (CENP-C) (Centromere autoantigen C) (Interphasecentromere complex protein 7).
3	2	CSF1R_701_713	NIHLEKKYVRRDS	P07333	Macrophage colony-stimulating factor 1 receptor precursor(EC 2.7.10.1) (CSF-1-R) (Fms proto-oncogene) (c-fms) (CD115 antigen).
3	3	CFTR_730_742	EPLERRLSLVPDS	P13569	Cystic fibrosis transmembrane conductance regulator (CFTR) (cAMP-dependent chloride channel) (ATP-binding cassette transporter sub-family C member 7).
3	4	CFTR_761_773	LQARRRQSVLNLM	P13569	Cystic fibrosis transmembrane conductance regulator (CFTR) (cAMP-dependent chloride channel) (ATP-binding cassette transporter sub-family C member 7).
3	5	CFTR_783_795	IHRKTTASTRKVS	P13569	Cystic fibrosis transmembrane conductance regulator (CFTR) (cAMP-dependent chloride channel) (ATP-binding cassette transporter sub-family C member 7).
3	6	CGHB_109_121	QCALCRRSTTDCG	P01233	Choriogonadotropin subunit beta precursor (CG-beta) (Chorionicgonadotrophin chain beta).
3	7	CHK2_377_389	ETSLMRTLCGTPT	O96017	Serine/threonine-protein kinase Chk2 (EC 2.7.11.1) (Cds1).
3	8	COF1_17_29	DMKVRKSSTPEEV	P23528	Cofilin-1 (Cofilin, non-muscle isoform) (18 kDa phosphoprotein) (p18).
3	9	CREB1_126_138	EILSRRPSYRKIL	P16220	cAMP response element-binding protein (CREB).
3	10	CSK21_355_367	ISSVPTPSPLGPL	P68400	Casein kinase II subunit alpha (EC 2.7.11.1) (CK II).
3	11	DCX_49_61	HFDERDKTSRNMR	O43602	Neuronal migration protein doublecortin (Lissencephalin-X) (Lis-X)(Doublin).
3	12	ELK1_329_341	GGPGPERTPGSGS	P19419	ETS domain-containing protein Elk-1.
4	1	ELK1_356_368	LLPTHTLTPVLLT	P19419	ETS domain-containing protein Elk-1.
4	2	ELK1_410_422	ISVDGLSTPVVLS	P19419	ETS domain-containing protein Elk-1.
4	3	EPB42_241_253	LLNKRRGSVPILR	P16452	Erythrocyte membrane protein band 4.2 (Erythrocyte protein 4.2)(P4.2).
4	4	ERBB2_679_691	QQKIRKYTMRRLL	P04626	Receptor tyrosine-protein kinase erbB-2 precursor (EC 2.7.10.1)(p185erbB2) (C-erbB-2) (NEU proto-oncogene) (Tyrosine kinase-type cellsurface receptor HER2) (MLN 19) (CD340 antigen).
4	5	ERF_519_531	GEAGGPLTPRRVS	P50548	ETS domain-containing transcription factor ERF (Ets2 repressorfactor).
4	6	ESR1_160_172	GGRERLASTNDKG	P03372	Estrogen receptor (ER) (Estradiol receptor) (ER-alpha) (Nuclearreceptor subfamily 3 group A member 1).
4	7	F263_454_466	NPLMRRNSVTPLA	Q16875	6-phosphofructo-2-kinase/fructose-2,6-biphosphatase 3 (6PF-2-K/Fru-2,6-P2ASE brain/placenta-type isozyme) (iPFK-2) (Renal carcinomaantigen NY-REN-56) [Includes: 6-phosphofructo-2-kinase (EC 2.7.1.105);Fructose-2,6-bisphosphatase (EC 3.1.3.46)].
4	8	F264_437_449	LNVAAVNTHRDRP	Q16877	6-phosphofructo-2-kinase/fructose-2,6-biphosphatase 4 (6PF-2-K/Fru-2,6-P2ASE testis-type isozyme) [Includes: 6-phosphofructo-2-kinase(EC 2.7.1.105); Fructose-2,6-bisphosphatase (EC 3.1.3.46)].
4	9	FIBA_569_581	EFPSRGKSSSYSK	P02671	Fibrinogen alpha chain precursor [Contains: Fibrinopeptide A].
4	10	FOXO3_25_37	QSRPRSCTWPLQR	O43524	Forkhead box protein O3 (Forkhead in rhabdomyosarcoma-like 1) (AF6q21protein).
4	11	GPR6_349_361	QSKVPFRSRSPSE	P46095	Sphingosine 1-phosphate receptor GPR6 (G-protein coupled receptor 6).
4	12	GPSM2_394_406	PKLGRRHSMENME	P81274	G-protein-signaling modulator 2 (Mosaic protein LGN).
5	1	GBRB2_427_439	SRLRRRASQLKIT	P47870	Gamma-aminobutyric acid receptor subunit beta-2 precursor (GABA(A)receptor subunit beta-2).
5	2	GRIK1_718_730	EKMWAFMSSRQQT	P39086	Glutamate receptor, ionotropic kainate 1 precursor (Glutamate receptor5) (GluR-5) (GluR5) (Excitatory amino acid receptor 3) (EAA3).
5	3	GRIK2_708_720	FMSSRRQSVLVKS	Q13002	Glutamate receptor, ionotropic kainate 2 precursor (Glutamate receptor6) (GluR-6) (GluR6) (Excitatory amino acid receptor 4) (EAA4).
5	4	GSUB_61_73	KKPRRKDTPALHI	O96001	G-substrate.
5	5	GYS2_1_13	MLRGRSLSVTSLG	P54840	Glycogen [starch] synthase, liver (EC 2.4.1.11).
5	6	H2B1B_ 27_40	GKKRKRSRKESYSI	P33778	Histone H2B type 1-B (H2B.f) (H2B/f) (H2B.1).
5	7	H2B1B_26_38	DGKKRKRSRKESY	P33778	Histone H2B type 1-B (H2B.f) (H2B/f) (H2B.1).
5	8	H32_3_18	RTKQTARKSTGGKAPR	Q71DI3	Histone H3.2 (H3/m) (H3/o).
5	9	HS90B_219_231	KEREKEISDDEAE	P08238	Heat shock protein HSP 90-beta (HSP 84) (HSP 90).
5	10	INSR_1368_1380	KKNGRILTLPRSN	P06213	Insulin receptor precursor (EC 2.7.10.1) (IR) (CD220 antigen)[Contains: Insulin receptor subunit alpha; Insulin receptor subunitbeta].
5	11	PPR1A_28_40	QIRRRRPTPATLV	Q13522	Protein phosphatase 1 regulatory subunit 1A (Protein phosphataseinhibitor 1) (IPP-1) (I-1).
5	12	K6PL_766_778	LEHVTRRTLSMDK	P17858	6-phosphofructokinase, liver type (EC 2.7.1.11) (Phosphofructokinase1) (Phosphohexokinase) (Phosphofructo-1-kinase isozyme B) (PFK-B).
6	1	KAP2_92_104	SRFNRRVSVCAET	P13861	cAMP-dependent protein kinase type II-alpha regulatory subunit.
6	2	KAP3_107_119	NRFTRRASVCAEA	P31323	cAMP-dependent protein kinase type II-beta regulatory subunit.
6	3	KAPCG_192_206	VKGRTWTLCGTPEYL	P22612	cAMP-dependent protein kinase catalytic subunit gamma (EC 2.7.11.11)(PKA C-gamma).
6	4	KCC1A_170_182	DPGSVLSTACGTP	Q14012	Calcium/calmodulin-dependent protein kinase type 1 (EC 2.7.11.17) (CaMkinase I) (CaM-KI) (CaM kinase I alpha) (CaMKI-alpha).
6	5	KCC2G_278_289	VASMMHRQETVE	Q13555	Calcium/calmodulin-dependent protein kinase type II gamma chain(EC 2.7.11.17) (CaM-kinase II gamma chain) (CaM kinase II subunitgamma) (CaMK-II subunit gamma).
6	6	KCNA1_438_450	DSDLSRRSSSTMS	Q09470	Potassium voltage-gated channel subfamily A member 1 (Voltage-gatedpotassium channel subunit Kv1.1) (HUKI) (HBK1).
6	7	KCNA2_442_454	PDLKKSRSASTIS	P16389	Potassium voltage-gated channel subfamily A member 2 (Voltage-gatedpotassium channel subunit Kv1.2) (HBK5) (NGK1) (HUKIV).
6	8	KCNA3_461_473	EELRKARSNSTLS	P22001	Potassium voltage-gated channel subfamily A member 3 (Voltage-gatedpotassium channel subunit Kv1.3) (HPCN3) (HGK5) (HuKIII) (HLK3).
6	9	KCNA6_504_516	ANRERRPSYLPTP	P17658	Potassium voltage-gated channel subfamily A member 6 (Voltage-gatedpotassium channel subunit Kv1.6) (HBK2).
6	10	KCNB1_489_501	KWTKRTLSETSSS	Q14721	Potassium voltage-gated channel subfamily B member 1 (Voltage-gatedpotassium channel subunit Kv2.1) (h-DRK1).
6	11	KIF11_919_931	LDIPTGTTPQRKS	P52732	Kinesin-like protein KIF11 (Kinesin-related motor protein Eg5)(Kinesin-like spindle protein HKSP) (Thyroid receptor-interactingprotein 5) (TRIP-5) (Kinesin-like protein 1).
6	12	KPB1_1011_1023	QVEFRRLSISAES	P46020	Phosphorylase b kinase regulatory subunit alpha, skeletal muscleisoform (Phosphorylase kinase alpha M subunit).
7	1	KPCB_19_31_A25S	RFARKGSLRQKNV	P05771	Protein kinase C beta type (EC 2.7.11.13) (PKC-beta) (PKC-B).
7	2	KPCB_626_639	AENFDRFFTRHPPV	P05771-2	Protein kinase C beta type (EC 2.7.11.13) (PKC-beta) (PKC-B).
7	3	LA_359_371	GKKTKFASDDEHD	P05455	Lupus La protein (Sjoegren syndrome type B antigen) (SS-B) (Laribonucleoprotein) (La autoantigen).
7	4	LMNB1_16_28	GGPTTPLSPTRLS	P20700	Lamin-B1.
7	5	LMNA_192_204	DAENRLQTMKEEL	P02545	Lamin-A/C (70 kDa lamin) (Renal carcinoma antigen NY-REN-32).
7	6	MARCS_152_164	KKKKKRFSFKKSF	P29966	Myristoylated alanine-rich C-kinase substrate (MARCKS) (Protein kinaseC substrate, 80 kDa protein, light chain) (PKCSL) (80K-L protein).
7	7	MARCS_160_172	FKKSFKLSGFSFK	P29966	Myristoylated alanine-rich C-kinase substrate (MARCKS) (Protein kinaseC substrate, 80 kDa protein, light chain) (PKCSL) (80K-L protein).
7	8	MBP_222_234	HFFKNIVTPRTPP	P02686	Myelin basic protein (MBP) (Myelin A1 protein) (Myelin membraneencephalitogenic protein).
7	9	MBP_225_237	KNIVTPRTPPPSQ	P02686	Myelin basic protein (MBP) (Myelin A1 protein) (Myelin membraneencephalitogenic protein).
7	10	MK10_214_226	AGTSFMMTPYVVT	P53779	Mitogen-activated protein kinase 10 (EC 2.7.11.24) (Stress-activated protein kinase JNK3) (c-Jun N-terminal kinase 3) (MAP kinase p49 3F12).
7	11	MP2K1_281_293	GDAAETPPRPRTP	Q02750	Dual specificity mitogen-activated protein kinase kinase 1(EC 2.7.12.2) (MAP kinase kinase 1) (MAPKK 1) (ERK activator kinase 1)(MAPK/ERK kinase 1) (MEK1).
7	12	MP2K1_287_299	PPRPRTPGRPLSS	Q02750	Dual specificity mitogen-activated protein kinase kinase 1(EC 2.7.12.2) (MAP kinase kinase 1) (MAPKK 1) (ERK activator kinase 1)(MAPK/ERK kinase 1) (MEK1).
8	1	MPH6_140_152	EDENGDITPIKAK	Q99547	M-phase phosphoprotein 6.
8	2	MPIP3_208_220	RSGLYRSPSMPEN	P30307	M-phase inducer phosphatase 3 (EC 3.1.3.48) (Dual specificityphosphatase Cdc25C).
8	3	MYBB_513_525	DNTPHTPTPFKNA	P10244	Myb-related protein B (B-Myb).
8	4	MYC_51_63	KKFELLPTPPLSP	P01106	Myc proto-oncogene protein (c-Myc) (Transcription factor p64).
8	5	MYPC3_268_280	LSAFRRTSLAGGG	Q14896	Myosin-binding protein C, cardiac-type (Cardiac MyBP-C) (C-protein,cardiac muscle isoform).
8	6	NCF1_296_308	RGAPPRRSSIRNA	P14598	Neutrophil cytosol factor 1 (NCF-1) (Neutrophil NADPH oxidase factor1) (47 kDa neutrophil oxidase factor) (p47-phox) (NCF-47K) (47 kDaautosomal chronic granulomatous disease protein) (Nox organizer 2)(Nox-organizing protein 2) (SH3 and PX domain-containing protein 1A).
8	7	NCF1_321_333	QDAYRRNSVRFLQ	P14598	Neutrophil cytosol factor 1 (NCF-1) (Neutrophil NADPH oxidase factor1) (47 kDa neutrophil oxidase factor) (p47-phox) (NCF-47K) (47 kDaautosomal chronic granulomatous disease protein) (Nox organizer 2)(Nox-organizing protein 2) (SH3 and PX domain-containing protein 1A).
8	8	NCF1_372_384	DLILNRCSESTKR	P14598	Neutrophil cytosol factor 1 (NCF-1) (Neutrophil NADPH oxidase factor1) (47 kDa neutrophil oxidase factor) (p47-phox) (NCF-47K) (47 kDaautosomal chronic granulomatous disease protein) (Nox organizer 2)(Nox-organizing protein 2) (SH3 and PX domain-containing protein 1A).
8	9	NEK2_172_184	FAKTFVGTPYYMS	P51955	Serine/threonine-protein kinase Nek2 (EC 2.7.11.1) (NimA-relatedprotein kinase 2) (NimA-like protein kinase 1) (HSPK 21).
8	10	NEK3_158_170	FACTYVGTPYYVP	P51956	Serine/threonine-protein kinase Nek3 (EC 2.7.11.1) (NimA-relatedprotein kinase 3) (HSPK 36).
8	11	NFKB1_330_342	FVQLRRKSDLETS	P19838	Nuclear factor NF-kappa-B p105 subunit (DNA-binding factor KBF1) (EBP-1) [Contains: Nuclear factor NF-kappa-B p50 subunit].
8	12	NMDZ1_890_902	SFKRRRSSKDTST	Q05586	Glutamate [NMDA] receptor subunit zeta-1 precursor (N-methyl-D-aspartate receptor subunit NR1).
9	1	NR4A1_344_356	GRRGRLPSKPKQP	P22736	Nuclear receptor subfamily 4 group A member 1 (Orphan nuclear receptorHMR) (Early response protein NAK1) (TR3 orphan receptor) (ST-59).
9	2	NTRK3_824_836	LHALGKATPIYLD	Q16288	NT-3 growth factor receptor precursor (EC 2.7.10.1) (Neurotrophictyrosine kinase receptor type 3) (TrkC tyrosine kinase) (GP145-TrkC)(Trk-C).
9	3	PP2AB_297_309	EPHVTRRTPDYFL	P62714	Serine/threonine-protein phosphatase 2A catalytic subunit beta isoform(EC 3.1.3.16) (PP2A-beta).
9	4	P53_308_323	LPNNTSSSPQPKKKPL	P04637	Cellular tumor antigen p53 (Tumor suppressor p53) (Phosphoprotein p53)(Antigen NY-CO-13).
9	5	PDE5A_95_107	GTPTRKISASEFD	O76074	cGMP-specific 3',5'-cyclic phosphodiesterase (EC 3.1.4.35) (CGB-PDE)(cGMP-binding cGMP-specific phosphodiesterase).
9	6	PYGL_8_20	QEKRRQISIRGIV	P06737	Glycogen phosphorylase, liver form (EC 2.4.1.1).
9	7	DESP_2842_2854	RSGSRRGSFDATG	P15924	Desmoplakin (DP) (250/210 kDa paraneoplastic pemphigus antigen).
9	8	PLEK_106_118	GQKFARKSTRRSI	P08567	Pleckstrin (Platelet p47 protein).
9	9	PLM_76_88	EEGTFRSSIRRLS	O00168	Phospholemman precursor (FXYD domain-containing ion transportregulator 1).
9	10	PPLA_9_21	RSAIRRASTIEMP	P26678	Cardiac phospholamban (PLB).
9	11	PRGR_786_798	EQRMKESSFYSLC	P06401	Progesterone receptor (PR) (Nuclear receptor subfamily 3 group Cmember 3).
9	12	PTK6_436_448	ALRERLSSFTSYE	Q13882	Tyrosine-protein kinase 6 (EC 2.7.10.2) (Breast tumor kinase)(Tyrosine-protein kinase BRK).
10	1	PTN12_32_44	FMRLRRLSTKYRT	Q05209	Tyrosine-protein phosphatase non-receptor type 12 (EC 3.1.3.48)(Protein-tyrosine phosphatase G1) (PTPG1) (PTP-PEST).
10	2	ART_025_CXGLRRWSLGGLRRWSL	GLRRWSLGGLRRWSL	NA	NA
10	3	KIF2C_105_118_S106G	EGLRSRSTRMSTVS	Q99661	Kinesin-like protein KIF2C (Mitotic centromere-associated kinesin)(MCAK) (Kinesin-like protein 6).
10	4	RAB1A_187_199	KSNVKIQSTPVKQ	P62820	Ras-related protein Rab-1A (YPT1-related protein).
10	5	RADI_559_569	RDKYKTLRQIR	P35241	Radixin.
10	6	RAF1_252_264	SQRQRSTSTPNVH	P04049	RAF proto-oncogene serine/threonine-protein kinase (EC 2.7.11.1) (Raf-1) (C-RAF) (cRaf).
10	7	RAP1B_172_184	PGKARKKSSCQLL	P61224	Ras-related protein Rap-1b precursor (GTP-binding protein smg p21B).
10	8	RB_242_254	AVIPINGSPRTPR	P06400	Retinoblastoma-associated protein (PP110) (P105-RB) (RB).
10	9	RB_804_816	IYISPLKSPYKIS	P06400	Retinoblastoma-associated protein (PP110) (P105-RB) (RB).
10	10	RBL2_410_422	KENSPCVTPVSTA	Q08999	Retinoblastoma-like protein 2 (130 kDa retinoblastoma-associatedprotein) (p130) (PRB2) (RBR-2).
10	11	RBL2_632_644	DEICIAGSPLTPR	Q08999	Retinoblastoma-like protein 2 (130 kDa retinoblastoma-associatedprotein) (p130) (PRB2) (RBR-2).
10	12	RBL2_635_647	CIAGSPLTPRRVT	Q08999	Retinoblastoma-like protein 2 (130 kDa retinoblastoma-associatedprotein) (p130) (PRB2) (RBR-2).
11	1	RBL2_655_667	GLGRSITSPTTLY	Q08999	Retinoblastoma-like protein 2 (130 kDa retinoblastoma-associatedprotein) (p130) (PRB2) (RBR-2).
11	2	RBL2_687_699	DSPSDGGTPGRMP	Q08999	Retinoblastoma-like protein 2 (130 kDa retinoblastoma-associatedprotein) (p130) (PRB2) (RBR-2).
11	3	RBL2_955_967	ELNKDRTSRDSSP	Q08999	Retinoblastoma-like protein 2 (130 kDa retinoblastoma-associatedprotein) (p130) (PRB2) (RBR-2).
11	4	RBL2_959_971	DRTSRDSSPVMRS	Q08999	Retinoblastoma-like protein 2 (130 kDa retinoblastoma-associatedprotein) (p130) (PRB2) (RBR-2).
11	5	REL_260_272	KMQLRRPSDQEVS	Q04864	C-Rel proto-oncogene protein (C-Rel protein).
11	6	RS6_228_240	IAKRRRLSSLRAS	P62753	40S ribosomal protein S6 (Phosphoprotein NP33).
11	7	RYR1_4317_4329	VRRLRRLTAREAA	P21817	Ryanodine receptor 1 (Skeletal muscle-type ryanodine receptor) (RyR1)(RYR-1) (Skeletal muscle calcium release channel).
11	8	SCN7A_898_910	KNGCRRGSSLGQI	Q01118	Sodium channel protein type 7 subunit alpha (Sodium channel proteintype VII subunit alpha) (Putative voltage-gated sodium channel subunitalpha Nax) (Sodium channel protein cardiac and skeletal muscle subunitalpha).
11	9	SRC_413_425	LIEDNEYTARQGA	P12931	Proto-oncogene tyrosine-protein kinase Src (EC 2.7.10.2) (p60-Src) (c-Src) (pp60c-src).
11	10	SRC8_CHICK_423_435	KTPSSPVYQDAVS	Q01406	Src substrate protein p85 (p80) (Cortactin).
11	11	STK6_283_295	SSRRTTLCGTLDY	O14965	Serine/threonine-protein kinase 6 (EC 2.7.11.1) (Aurora kinase A)(Aurora-A) (Serine/threonine kinase 15) (Aurora/IPL1-related kinase 1)(Aurora-related kinase 1) (hARK1) (Breast tumor-amplified kinase).
11	12	STMN2_90_102	AAGERRKSQEAQV	Q93045	Stathmin-2 (Protein SCG10) (Superior cervical ganglion-10 protein).
12	1	pTY3H_64_78	RFIGRRQ(pS)LIEDARK	P07101	Tyrosine 3-monooxygenase (EC 1.14.16.2) (Tyrosine 3-hydroxylase) (TH).
12	2	TAU_524_536	GSRSRTPSLPTPP	P10636	Microtubule-associated protein tau (Neurofibrillary tangle protein)(Paired helical filament-tau) (PHF-tau).
12	3	TLE2_246_258	EPPSPATTPCGKV	Q04725	Transducin-like enhancer protein 2 (ESG2).
12	4	CD27_212_224	HQRRKYRSNKGES	P26842	CD27 antigen precursor (CD27L receptor) (T-cell activation antigenCD27) (T14) (Tumor necrosis factor receptor superfamily member 7).
12	5	TY3H_64_78	RFIGRRQSLIEDARK	P07101	Tyrosine 3-monooxygenase (EC 1.14.16.2) (Tyrosine 3-hydroxylase) (TH).
12	6	VASP_150_162	EHIERRVSNAGGP	P50552	Vasodilator-stimulated phosphoprotein (VASP).
12	7	VASP_232_244	GAKLRKVSKQEEA	P50552	Vasodilator-stimulated phosphoprotein (VASP).
12	8	VASP_271_283	LARRRKATQVGEK	P50552	Vasodilator-stimulated phosphoprotein (VASP).
12	9	VIGLN_289_301	EEKKKKTTTIAVE	Q00341	Vigilin (High density lipoprotein-binding protein) (HDL-bindingprotein).
12	10	VTNC_390_402	NQNSRRPSRATWL	P04004	Vitronectin precursor (Serum-spreading factor) (S-protein) (V75)[Contains: Vitronectin V65 subunit; Vitronectin V10 subunit;Somatomedin-B].
12	11	ZAP70_486_498	LGADDSYYTARSA	P43403	Tyrosine-protein kinase ZAP-70 (EC 2.7.10.2) (70 kDa zeta-associatedprotein) (Syk-related tyrosine kinase).
12	12	pVASP_150_164	EHIERRV(pS)NAGGPPA	P50552	Vasodilator-stimulated phosphoprotein (VASP).
